# Supplementary material for: A Strategy for Suppressing Bundling in Dielectrophoretically Assembled Carbon Nanotube Arrays
Source: Nanomaterials (Basel). 2026 Apr 24;16(9):512. doi: 10.3390/nano16090512 (PMC13164633; doi:10.3390/nano16090512)
Supplement: Supplementary file 1 [file nanomaterials-16-00512-s001.zip]

Archive with 1 entries (1 files):
- nanomaterials-4279257-supplementary.pdf
